# Supplementary material for: Psoriasis and Vitamin D: A Systematic Review and Meta-Analysis
Source: Nutrients. 2023 Jul 30;15(15):3387. doi: 10.3390/nu15153387 (PMC10421389; doi:10.3390/nu15153387)
Supplement: Supplementary file 1 [file nutrients-15-03387-s001.zip]

Archive with 1 entries (1 files):
- nutrients-2494215-supplementary.pdf
